# Supplementary material for: Gene Expression of Axon Growth Promoting Factors in the Deer Antler
Source: PLoS One. 2010 Dec 20;5(12):e15706. doi: 10.1371/journal.pone.0015706 (PMC3004953; doi:10.1371/journal.pone.0015706)
Supplement: Table S1 — Genes expressed in the antler velvet or with expression changes among sample types. Microsoft excel file detailing all genes showing expression changes according to the different processing method or being present according to the MAS5 detection call. The first and the second column correspond to the Affymetrix probeset and the interrogated gene respectively. The following columns indicate which comparison and processing method (including MAS5 detection call for the velvet samples) detected significant changes for each gene/probeset. FRNT: frontal skin; MSC: mesenchyme; PED: pedicle skin. (XLS) [file pone.0015706.s001.xls]

## Sheet: data matrix
		MAS 5				dChip			GCRMA			RMA			VSN
Probe Set ID	Gene Symbol	Detection	vs FRNT	vs MSC	vs PED	vs FRNT	vs MSC	vs PED	vs FRNT	vs MSC	vs PED	vs FRNT	vs MSC	vs PED	vs FRNT	vs MSC	vs PED
1007_s_at	DDR1	x					x						x
117_at	HSPA6						x
121_at	PAX8	x					x	x					x			x
1316_at	THRA		x		x		x					x			x
1438_at	EPHB3		x		x	x	x	x	x		x	x	x	x	x	x	x
1487_at	ESRRA					x	x	x
1552257_a_at	TTLL12															x
1552258_at	NCRNA00152					x
1552261_at	WFDC2															x
1552263_at	MAPK1				x
1552264_a_at	MAPK1												x
1552274_at	PXK										x			x			x
1552275_s_at	PXK							x
1552277_a_at	C9orf30	x
1552279_a_at	SLC46A1	x
1552281_at	SLC39A5																x
1552283_s_at	ZDHHC11	x					x
1552287_s_at	AFG3L1		x
1552288_at	CILP2		x				x								x
1552293_at	TMEM196						x
1552295_a_at	SLC39A13						x
1552296_at	BEST4						x
1552301_a_at	CORO6	x
1552302_at	TMEM106A						x
1552303_a_at	TMEM106A						x	x
1552304_at	ALG10		x					x
1552307_a_at	TTC39C						x
1552311_a_at	RAX2				x
1552314_a_at	EYA3						x
1552320_a_at	CCDC65					x	x
1552321_a_at	CCDC65						x	x
1552322_at	FAM122C		x
1552329_at	RBBP6	x					x									x
1552337_s_at	HOXD4						x						x	x		x
1552347_at	CRYZL1													x
1552348_at	PRSS33					x	x	x				x		x
1552362_a_at	LEAP2			x
1552364_s_at	MSI2		x				x								x	x	x
1552367_a_at	SCIN						x					x			x
1552372_at	C4orf33			x
1552375_at	ZNF333															x
1552378_s_at	RDH10						x
1552379_at	RDH10			x
1552384_a_at	FAM71A			x	x
1552391_at	C1orf65												x			x
1552398_a_at	CLEC12A /// CLEC12B						x	x
1552400_a_at	C15orf27					x
1552401_a_at	C21orf41						x
1552410_at	CLEC4F	x
1552411_at	DEFB106A /// DEFB106B											x	x		x	x
1552419_s_at	TTLL10		x						x			x
1552421_a_at	CALR3				x
1552422_at	C10orf25													x
1552423_at	ETV3	x												x			x
1552430_at	WDR17			x						x
1552438_a_at	ANKAR														x		x
1552440_at	GPR182	x
1552456_a_at	MBD3L2													x			x
1552467_at	DSCR10						x
1552468_a_at	DSCR10			x
1552472_a_at	ACAP2			x
1552474_a_at	GAMT		x	x	x
1552476_s_at	PLCD3		x									x
1552477_a_at	IRF6	x		x												x
1552478_a_at	IRF6	x
1552481_s_at	MAN1A2						x
1552486_s_at	LACTB	x
1552487_a_at	BNC1		x
1552493_s_at	CYP11B1													x
1552496_a_at	COBL												x
1552498_at	ZSCAN20		x
1552499_a_at	ZSCAN20			x	x
1552501_a_at	GPBAR1			x	x
1552504_a_at	BRSK1												x
1552506_at	CRB2					x		x				x
1552508_at	KCNE4		x	x	x
1552509_a_at	CD300LG						x
1552510_at	SLC34A3						x						x
1552515_at	HIPK1							x
1552519_at	ACVR1C	x
1552520_at	TMEM74				x
1552523_a_at	TIGD4															x
1552526_at	FAM71C		x	x						x
1552528_at	C21orf67										x
1552531_a_at	NLRP11						x
1552535_at	CLDN19											x
1552538_a_at	KIF6			x									x
1552541_at	TAGAP						x						x			x
1552544_at	SERPINA12	x										x			x
1552548_at	BSND						x									x
1552553_a_at	NLRC4		x
1552557_a_at	ZDHHC15	x
1552559_a_at	PFTK2					x
1552570_at	C21orf29						x
1552575_a_at	C6orf141						x
1552576_at	ALMS1P		x
1552582_at	ABCC13											x			x
1552583_s_at	ABCC13															x
1552585_s_at	GTF2A1L				x
1552586_at	TRPV3			x	x
1552592_at	MMP21					x		x
1552599_at	PXT1						x
1552607_at	NCRNA00204					x
1552610_a_at	JAK1	x	x		x	x		x				x		x	x		x
1552611_a_at	JAK1	x				x			x		x				x
1552612_at	CDC42SE2	x	x	x	x		x	x					x			x	x
1552613_s_at	CDC42SE2						x
1552617_a_at	RFWD2	x
1552618_at	STX6						x						x
1552619_a_at	ANLN											x		x	x		x
1552620_at	SPRR4												x
1552621_at	POLR2J2	x	x	x								x		x
1552622_s_at	LOC441259 /// POLR2J2							x						x			x
1552627_a_at	ARHGAP5															x
1552628_a_at	HERPUD2					x		x							x		x
1552630_a_at	SRCAP					x						x			x
1552634_a_at	ZNF101					x	x	x
1552641_s_at	ATAD3A /// ATAD3B /// LOC732419		x		x	x		x	x						x		x
1552643_at	ZNF626											x	x
1552652_at	HPS4			x		x	x
1552656_s_at	UHMK1			x	x		x						x
1552657_a_at	TXNDC2	x
1552658_a_at	NAV3						x
1552660_a_at	C5orf22						x
1552663_a_at	ERC1			x
1552664_at	FLCN															x
1552669_at	PPP1R3B						x
1552670_a_at	PPP1R3B					x
1552671_a_at	SLC9A7												x
1552673_at	RFX6											x
1552677_a_at	DIP2A															x
1552678_a_at	USP28		x				x
1552680_a_at	CASC5							x						x			x
1552684_a_at	SENP8						x
1552689_at	CASKIN1							x
1552694_at	SLC2A13												x
1552695_a_at	SLC2A13		x
1552696_at	NIPA1			x
1552698_at	MGC16703				x
1552705_at	DUSP19														x
1552708_a_at	DUSP19					x				x
1552717_s_at	CEP170 /// CEP170L							x
1552719_at	CASC4										x
1552725_s_at	ADAMTS17											x			x
1552727_s_at	ADAMTS17					x	x	x
1552730_at	DHH					x	x
1552732_at	ABRA															x
1552736_a_at	NETO1																x
1552738_a_at	ST7L	x		x						x			x			x
1552739_s_at	ST7L						x						x
1552747_a_at	C3orf48				x
1552749_a_at	KLC3					x	x						x			x
1552751_a_at	CIB3				x
1552754_a_at	CADM2																x
1552760_at	HDAC9													x
1552767_a_at	HS6ST2									x			x			x
1552772_at	CLEC4D						x
1552773_at	CLEC4D							x
1552777_a_at	RAET1E						x
1552785_at	ZNF781						x						x			x
1552792_at	SOCS4				x	x						x		x	x		x
1552796_a_at	SIM1						x
1552797_s_at	PROM2				x						x
1552798_a_at	TLR4													x
1552799_at	TSNARE1											x		x			x
1552800_at	ABHD11		x	x
1552801_at	CAPN13					x
1552807_a_at	SIGLEC10 /// SIGLEC12							x
1552809_at	RFX4	x		x	x
1552811_at	WFIKKN1						x
1552819_at	C21orf86	x				x		x
1552822_at	TMX3		x
1552826_at	SLC26A7														x		x
1552827_s_at	SLC26A7					x	x
1552828_at	SNX18					x
1552829_at	---	x
1552830_at	FBXO39						x
1552833_at	B3GNT6											x
1552834_at	B3GNT6			x
1552836_at	ZNF619			x
1552837_at	ICK											x			x
1552842_at	HS6ST3								x	x	x		x
1552846_s_at	RAB42						x
1552849_at	C2orf65						x	x
1552856_at	TMEM148					x
1552857_a_at	HTR6		x
1552862_at	C1orf104											x	x		x	x
1552863_a_at	CACNG6	x					x						x			x
1552867_at	---					x		x
1552868_at	C19orf23										x
1552872_at	NCRNA00105						x
1552873_s_at	NCRNA00105		x	x	x							x	x	x		x	x
1552875_a_at	CD200R1												x
1552877_s_at	C21orf89			x
1552887_at	C10orf27		x	x	x									x			x
1552889_a_at	EXOC3L2	x			x		x		x				x			x
1552893_at	CAMK2N2						x
1552897_a_at	KCNG3											x		x	x
1552899_at	RP4-662A9.2						x
1552903_at	B4GALNT2	x
1552910_at	SIGLEC11													x			x
1552912_a_at	IL23R			x	x	x	x	x	x	x	x
1552914_a_at	CD276							x					x
1552917_at	IL29						x
1552919_at	C4orf36						x
1552923_a_at	PITPNM2													x		x	x
1552924_a_at	PITPNM2			x	x
1552925_at	PCDH10			x			x									x
1552928_s_at	MAP3K7IP3				x									x
1552931_a_at	PDE8A						x
1552937_s_at	ATRIP												x
1552938_at	ZIC5										x			x			x
1552939_at	ANGPT1				x					x	x
1552940_at	TEDDM1	x		x	x
1552942_at	FLJ30430	x											x			x
1552947_x_at	ZNF114		x
1552954_at	C5orf17						x
1552955_at	---		x		x
1552957_at	DNAH6		x		x
1552964_at	C10orf93							x						x			x
1552965_a_at	B3GNT7								x
1552969_a_at	ZMYM6		x	x	x	x						x		x	x		x
1552974_at	---																x
1552976_at	---								x	x	x
1552977_a_at	CNPY3						x			x			x			x
1552978_a_at	SCAMP1	x
1552986_at	LOC142937						x	x
1552995_at	IL27													x
1552997_a_at	IQCF1							x						x			x
1553009_s_at	REXO1L1					x
1553015_a_at	RECQL4		x											x			x
1553016_at	GPR113												x	x		x	x
1553021_s_at	BICD2					x	x	x
1553023_a_at	NOX5		x
1553027_a_at	KLHL4								x	x	x	x	x	x	x	x	x
1553030_a_at	SUOX					x		x
1553031_at	GPR115						x							x
1553032_at	IL31RA		x
1553033_at	SYTL5						x							x
1553034_at	SDCCAG8	x
1553036_at	GPR111			x						x
1553037_a_at	SYN2				x									x			x
1553039_a_at	ASB10														x
1553042_a_at	NFKBID					x		x
1553046_s_at	GAL3ST2							x
1553048_a_at	PIP4K2B	x
1553051_s_at	ODF3							x
1553053_at	C14orf48												x			x
1553057_at	SERPINB12						x	x
1553061_at	OR6W1P														x
1553062_at	MOGAT1						x						x			x
1553063_at	GPR78		x	x	x
1553066_at	TAAR9							x
1553071_a_at	MYOZ3											x
1553078_at	OR5P3		x
1553079_at	TRIM40			x						x
1553082_at	CRYGN						x
1553083_at	---					x		x
1553087_at	C18orf12			x		x							x
1553088_a_at	BCL2L11	x														x
1553089_a_at	WFDC2			x		x
1553101_a_at	ALKBH5		x	x
1553102_a_at	CCDC69																x
1553106_at	C5orf24			x
1553107_s_at	C5orf24	x	x
1553112_s_at	CDK8	x		x		x	x			x		x	x			x
1553113_s_at	CDK8	x					x			x						x
1553114_a_at	PTK6														x
1553117_a_at	STK38					x
1553118_at	THEM4													x		x	x
1553123_at	WDR62													x			x
1553127_a_at	RNF168					x		x
1553129_at	SVEP1						x									x
1553131_a_at	GATA4													x
1553136_at	KCTD18												x			x
1553140_at	PELO				x
1553141_at	C13orf31	x	x
1553142_at	C13orf31									x
1553146_at	C3orf30							x									x
1553150_at	AOF1															x
1553151_at	ATP6V0D2										x			x			x
1553153_at	ATP6V0D2	x											x
1553155_x_at	ATP6V0D2	x
1553162_x_at	C19orf55						x
1553166_at	CDH24			x			x
1553168_at	GRIK5											x		x
1553169_at	LRRN4									x
1553172_at	ZNF777		x
1553174_at	JPH2						x
1553176_at	SH2D1B					x	x
1553179_at	ADAMTS19					x
1553181_at	DDX31	x
1553202_at	STOX1											x			x
1553205_at	C20orf200	x	x	x			x
1553208_s_at	---			x	x		x						x	x		x
1553209_at	RNFT2												x
1553212_at	KRT78	x
1553213_a_at	KRT78						x
1553220_at	FAM117B											x		x	x
1553221_at	ZNF583					x										x
1553228_at	CCDC89		x
1553237_x_at	PCDHAC1	x	x		x
1553239_at	FAM124A						x
1553241_at	NKAIN3						x	x
1553249_at	SMC1B					x							x	x
1553252_a_at	BRWD3	x								x
1553255_at	HERV-V1						x									x
1553257_at	GAL3ST3			x
1553258_at	FLJ30679			x
1553262_a_at	UTS2R			x
1553265_at	SLC23A3												x
1553266_at	CNOT6L																x
1553272_at	SLC36A1												x			x
1553275_s_at	---	x	x	x
1553279_at	BTNL9						x
1553280_at	PUS10	x
1553293_at	MRGPRX3		x	x
1553298_at	C17orf77														x
1553299_at	DUSP5P					x		x				x			x
1553303_at	C16orf46											x
1553304_at	LSM14B		x		x									x	x		x
1553306_at	CASP8			x		x
1553313_s_at	SLC5A3			x								x
1553314_a_at	KIF19					x		x
1553317_s_at	GPR82																x
1553321_a_at	SULT1C4		x
1553322_s_at	TEAD1	x	x		x			x				x		x	x		x
1553325_at	POU5F2											x
1553326_at	RXFP2				x
1553327_a_at	BEND7													x
1553336_a_at	MIER3					x		x
1553347_s_at	KCNA6						x
1553350_at	FAM123C						x
1553352_x_at	ERVWE1		x			x						x			x
1553357_at	LOC158696		x		x							x			x
1553363_at	C6orf195				x
1553364_at	PNPLA1											x			x
1553366_s_at	ANKRD23 /// ANKRD39				x
1553375_at	BTBD9				x
1553376_a_at	C1orf125		x		x
1553378_a_at	C17orf66					x	x
1553385_at	LOC84931							x
1553388_at	FAM26D						x
1553390_at	ATG9B													x			x
1553394_a_at	TFAP2B					x							x		x	x
1553395_a_at	CD200R1	x					x	x
1553397_at	CCDC13						x	x					x			x
1553398_at	---												x
1553399_a_at	C17orf69	x			x
1553400_a_at	C17orf69								x
1553405_a_at	CSMD1								x
1553409_at	ADAMTS20						x					x
1553410_a_at	ABCC12						x
1553411_s_at	SALL3													x			x
1553417_at	C11orf44	x
1553432_s_at	LOC653786 /// OTOA					x
1553436_at	MUC19						x
1553437_at	KLHDC7A													x
1553439_at	---	x
1553442_a_at	CNTNAP4			x
1553443_at	C8orf54					x
1553444_a_at	C1orf127						x
1553447_at	AGBL1							x
1553449_at	C16orf81	x
1553458_at	C10orf72						x
1553459_at	CCDC150					x	x	x
1553460_at	C2orf61							x						x			x
1553467_at	FLJ32742							x
1553468_at	HYDIN2							x
1553475_at	PRO1483				x
1553478_at	PRR10							x		x
1553482_at	C15orf32											x			x
1553485_at	CCDC140				x			x
1553486_a_at	C17orf78					x
1553488_at	TEKT5											x			x
1553492_a_at	PAX1	x
1553493_a_at	TDH				x
1553497_at	C12orf37						x					x			x
1553498_at	---								x
1553499_s_at	SERPINA9						x
1553500_at	FBXL21												x
1553502_a_at	AKAP2 /// PALM2 /// PALM2-AKAP2			x									x
1553507_a_at	GPR6	x												x
1553513_at	VNN3			x			x						x	x		x	x
1553515_at	MYEOV2						x	x
1553528_a_at	TAF5			x
1553529_at	TAS1R2							x
1553530_a_at	ITGB1	x		x			x			x			x			x
1553532_a_at	ZNF341					x
1553533_at	JPH1	x							x	x	x
1553536_at	MBNL2	x
1553537_at	KRT73						x	x					x	x			x
1553538_s_at	---															x
1553540_a_at	SLC29A2						x	x						x		x	x
1553541_at	LMX1A												x	x		x	x
1553552_at	TAAR8													x
1553553_at	TAS2R39				x
1553555_at	TAS2R38			x			x						x
1553559_at	TMEM171			x									x			x
1553560_at	VN1R4				x	x						x		x	x		x
1553562_at	CD8B /// CD8BP	x
1553564_at	MACROD2			x				x
1553565_s_at	DDAH1															x
1553567_s_at	LOC100133315		x
1553568_a_at	HIST1H1T												x			x
1553569_at	ZFYVE20											x
1553572_a_at	CYGB				x						x
1553581_s_at	SFRS12IP1	x
1553582_a_at	SPAG11A /// SPAG11B						x						x			x
1553583_a_at	THRSP	x		x
1553587_a_at	POLE4	x										x			x
1553588_at	SH3KBP1			x									x
1553589_a_at	PDZK1IP1		x	x	x
1553593_a_at	TAL2			x
1553594_a_at	INSL3 /// JAK3						x
1553599_a_at	SYCP3														x
1553600_at	TMIE				x
1553602_at	MUCL1		x	x	x
1553603_s_at	ATL2	x		x			x			x						x
1553607_at	NCRNA00189											x			x
1553612_at	ZNF354B							x
1553613_s_at	FOXC1			x
1553618_at	TRIM43 /// TRIM43B									x
1553620_at	TRIM42						x
1553622_a_at	FSIP1		x
1553623_at	MGC15705													x
1553629_a_at	FAM71B											x
1553633_s_at	NHEDC1						x
1553635_s_at	TCTEX1D1							x
1553637_s_at	TMCO5A			x	x		x						x			x
1553640_at	XKR6							x
1553641_a_at	TSGA13	x
1553644_at	C14orf49	x					x						x	x			x
1553647_at	CDYL2												x			x
1553651_at	C18orf54			x						x
1553652_a_at	C18orf54		x	x
1553656_at	TECTB			x									x			x
1553661_a_at	HUS1B				x
1553663_a_at	NPB					x					x
1553675_at	KLC4				x		x						x
1553678_a_at	ITGB1			x			x										x
1553682_at	FBXL14		x	x
1553684_at	PPIL6					x		x
1553686_at	C18orf25	x
1553693_s_at	CBR4														x
1553695_a_at	NLRX1									x
1553697_at	C1orf96						x
1553702_at	ZNF697							x
1553706_at	HTRA4			x								x	x	x	x		x
1553708_at	MGC16075		x												x
1553709_a_at	PRPF38A						x						x			x
1553715_s_at	C16orf14					x		x
1553718_at	ZNF548	x
1553720_a_at	FAM123A	x											x			x
1553727_at	B4GALNT3												x
1553728_at	LRRC43			x									x			x
1553732_s_at	CCDC123											x		x	x
1553746_a_at	C12orf64					x
1553749_at	FAM76B	x	x
1553750_a_at	FAM76B		x			x						x
1553756_at	C9orf70													x
1553761_at	C22orf30			x
1553768_a_at	DCBLD1					x	x					x
1553770_a_at	SLAMF9				x						x
1553778_at	WBSCR27	x
1553780_at	MGC23270															x
1553785_at	RASGEF1B						x
1553794_at	STOML3										x
1553798_a_at	FBXL13		x
1553799_at	C15orf33							x						x			x
1553803_at	C17orf46						x
1553804_a_at	C17orf46						x										x
1553808_a_at	NKX2-3					x		x
1553810_a_at	KIAA1524													x
1553811_at	MGC14436		x
1553812_at	TLE6					x		x
1553821_at	C12orf51		x	x
1553828_at	FAM55A							x							x
1553831_at	APOBEC3D	x							x	x	x			x			x
1553832_at	C21orf93						x
1553839_at	CCDC149						x	x
1553842_at	BEND2			x
1553846_at	SPERT																x
1553847_a_at	SPERT				x		x					x		x	x		x
1553850_at	C21orf88			x
1553851_at	SPIC						x
1553856_s_at	P2RY10			x	x		x
1553857_at	IGSF22											x
1553858_at	ZBTB3				x
1553860_at	DCST1													x
1553863_at	WDFY4			x									x
1553865_a_at	GPR26					x											x
1553872_at	C17orf103													x			x
1553876_at	SAMD3													x			x
1553881_at	MGC16142		x		x										x
1553882_at	---			x									x
1553883_at	ZNF99																x
1553890_s_at	NTN5						x
1553891_at	KLF17											x			x
1553893_at	CCDC105													x
1553906_s_at	FGD2						x
1553910_at	NBPF4					x		x
1553923_at	SLC22A24						x
1553928_at	ELMOD2	x					x
1553929_at	ACER1											x	x	x			x
1553935_at	MGC2848						x
1553940_a_at	LRRC28	x			x	x		x						x
1553944_at	MIA2					x
1553946_at	DCD												x
1553947_at	EXOSC6							x									x
1553949_at	IQSEC3							x
1553954_at	ALG14											x	x		x
1553957_at	ZNF564													x			x
1553967_at	ADAT3	x
1553971_a_at	GATS											x
1553973_a_at	SPINK6						x
1553974_at	C22orf39 /// HIRA			x
1553976_a_at	RP11-529I10.4					x	x	x						x
1553984_s_at	DTYMK						x	x
1553989_a_at	ATP6V1C2				x											x
1553992_s_at	NBR2			x	x	x
1553993_s_at	MED25	x												x		x
1553995_a_at	NT5E					x		x						x
1553997_a_at	ASPHD1							x	x
1554001_at	TRIM37	x
1554003_at	RGNEF								x	x	x
1554006_a_at	LLGL2				x		x
1554017_at	RILPL1										x	x
1554023_s_at	CCDC13		x				x	x	x
1554033_at	FRMD4A													x			x
1554037_a_at	ZBTB24					x		x
1554038_at	LARP1B							x
1554039_at	C14orf159	x		x
1554044_a_at	MRAP						x
1554047_at	TXNDC9											x			x
1554049_s_at	DCAF8						x
1554052_at	CNOT1				x			x		x			x
1554053_at	SPTLC1			x
1554057_at	LOC645676						x
1554060_s_at	SETMAR				x		x
1554062_at	XG		x									x
1554074_s_at	SLFNL1		x				x
1554077_a_at	TMEM53											x	x
1554078_s_at	DNAJA3						x									x
1554079_at	GALNTL4	x			x		x		x							x
1554085_at	DDX51		x
1554086_at	TUBGCP3					x	x
1554089_s_at	SBDS /// SBDSP	x				x						x			x
1554091_a_at	TIRAP	x											x			x
1554095_at	RBM33		x
1554096_a_at	RBM33					x		x							x
1554097_a_at	LOC554202											x
1554098_at	SPIN3						x
1554101_a_at	TMTC4					x		x				x			x
1554102_a_at	TMTC4	x
1554105_at	TMEM185A		x		x
1554106_at	NBEAL1						x						x			x
1554108_at	---					x		x
1554113_a_at	SLC4A8						x
1554114_s_at	SSH2				x									x
1554115_at	LOC133874					x	x
1554117_at	CCDC60						x
1554122_a_at	HSD17B12			x
1554125_a_at	NLGN4Y							x
1554126_at	MSRB3					x									x
1554127_s_at	MSRB3		x	x	x	x	x	x		x		x	x	x	x	x	x
1554128_at	ADIG						x			x				x
1554132_a_at	FAM190B		x	x						x
1554147_s_at	C3orf15						x
1554148_a_at	SLC33A1	x
1554151_at	OGDH				x	x		x
1554152_a_at	OGDH					x
1554153_a_at	PHF21A							x					x
1554156_a_at	WFDC8												x			x
1554157_a_at	WFDC8												x			x
1554159_a_at	ZMYND11						x
1554163_at	TWIST2						x
1554167_a_at	GOLGA7	x
1554170_a_at	MBLAC1											x		x	x		x
1554171_at	ZMYM3					x						x	x		x
1554172_a_at	ZMYM3		x
1554177_a_at	ATP5S						x
1554178_a_at	FAM126B			x
1554179_s_at	LYNX1					x
1554190_s_at	C10orf81												x			x
1554194_at	---						x
1554195_a_at	C5orf46													x
1554196_at	IZUMO1												x
1554198_at	SH3YL1											x			x
1554201_at	CABP4						x				x
1554202_x_at	CABP4	x
1554205_s_at	ICA1L	x
1554208_at	MEI1	x		x			x						x			x
1554212_s_at	KCNS2				x
1554216_at	CCDC132																x
1554217_a_at	CCDC132	x											x			x
1554220_a_at	---	x											x			x
1554224_at	---																x
1554228_a_at	C8orf56					x						x
1554229_at	C5orf41		x												x
1554231_a_at	ZNF396						x
1554239_s_at	ZADH2						x
1554241_at	COCH	x
1554242_a_at	COCH											x			x		x
1554245_x_at	ARL17 /// ARL17P1						x
1554246_at	C1orf210						x		x	x	x		x			x
1554252_a_at	LASS3					x	x					x			x
1554256_a_at	PCNXL2					x		x				x		x			x
1554264_at	CKAP2																x
1554268_at	MORN1						x
1554271_a_at	CENPL						x
1554273_a_at	ERAP2						x
1554277_s_at	FANCM													x		x	x
1554291_at	UHRF1BP1L								x	x	x
1554292_a_at	UHRF1BP1L			x			x						x			x
1554294_s_at	TTBK2													x			x
1554295_x_at	TTBK2											x			x
1554301_at	LOC645591						x						x			x
1554302_s_at	LOC645591												x	x		x	x
1554305_at	MGC20647			x	x									x			x
1554311_a_at	SUPT6H						x	x	x	x	x			x			x
1554312_at	RNF170						x
1554321_a_at	CPNE1 /// NFS1									x
1554322_a_at	HDAC4						x
1554327_a_at	CANT1			x									x
1554333_at	DNAJA4						x
1554334_a_at	DNAJA4						x
1554339_a_at	COG3			x			x			x			x			x
1554343_a_at	STAP1		x	x	x
1554344_s_at	AQP12A /// AQP12B	x														x	x
1554346_at	GNB5			x
1554348_s_at	CDKN2AIPNL				x
1554351_a_at	TIPRL	x					x			x	x		x	x		x
1554352_s_at	DENND4A	x		x
1554356_at	GINS4			x
1554364_at	PPP2R5C												x			x
1554365_a_at	PPP2R5C													x			x
1554367_at	CALHM1	x				x	x						x			x
1554371_at	PKD1L2						x
1554374_at	---					x						x			x
1554376_s_at	PTPLA	x
1554379_a_at	TP73				x
1554380_at	NEK11											x			x
1554383_a_at	TRAM2				x
1554384_at	PADI2																x
1554385_a_at	PADI2			x					x	x	x
1554386_at	CST9								x
1554388_at	VPS29						x
1554390_s_at	ACTR2	x					x						x			x
1554391_at	TBK1					x	x
1554393_a_at	ADC		x
1554394_at	NELL1											x	x			x
1554397_s_at	UEVLD				x
1554400_at	TCTE3	x
1554404_a_at	---					x		x					x
1554406_a_at	CLEC7A	x
1554408_a_at	TK1					x		x				x		x	x
1554409_at	WBSCR16							x
1554410_a_at	WBSCR16		x				x
1554411_at	CTNNB1	x							x		x	x		x	x		x
1554417_s_at	APH1A	x
1554424_at	FIP1L1	x					x						x			x
1554428_s_at	NLGN2						x
1554429_a_at	DMWD	x						x
1554440_at	KIAA0513													x
1554441_a_at	WAPAL	x											x			x
1554442_at	BEST1						x						x			x
1554444_s_at	C2orf18						x
1554449_at	MIER3	x
1554450_s_at	MIER3	x
1554451_s_at	DNAJC14	x		x			x			x		x	x		x	x
1554453_at	HNRPLL	x															x
1554455_at	LINS1																x
1554462_a_at	DNAJB9					x	x					x			x
1554464_a_at	CRTAP						x						x			x
1554466_a_at	C16orf13							x
1554469_at	ZBTB44	x
1554470_s_at	ZBTB44						x
1554471_a_at	ANKRD13C	x
1554474_a_at	MOXD1	x				x	x	x	x						x		x
1554475_a_at	C19orf47												x
1554476_x_at	ZNF808							x
1554478_a_at	HEATR3				x		x
1554482_a_at	SAR1B	x				x		x							x		x
1554483_at	TMEM37			x
1554486_a_at	C6orf114		x		x							x		x			x
1554487_a_at	ATF6B	x		x	x												x
1554488_at	CEP70															x
1554491_a_at	SERPINC1		x	x
1554499_s_at	PPA2					x
1554501_at	TSC22D4													x			x
1554507_at	NAALAD2																x
1554509_a_at	FAM188A	x
1554514_at	ACSM5															x
1554517_x_at	LOC203274				x			x				x		x
1554518_at	GSTCD	x										x		x	x		x
1554519_at	CD80					x		x
1554523_a_at	CNNM2											x			x
1554531_at	TTC12					x	x
1554533_at	C2											x
1554537_at	TMEM126B						x
1554539_a_at	RHOF		x
1554541_a_at	GPRIN2						x									x
1554542_at	LOC153328	x		x		x	x
1554543_at	SPAG9		x
1554545_at	APOBEC4		x
1554547_at	FAM13C					x		x
1554553_s_at	YIF1B	x			x		x	x								x
1554555_a_at	SETD6						x
1554556_a_at	ATP11B			x								x		x	x		x
1554558_at	DCAF5				x									x			x
1554559_at	GPR62						x	x
1554569_a_at	CUGBP2		x	x	x
1554572_a_at	SUV39H2																x
1554574_a_at	CYB5R3	x						x
1554575_a_at	BPNT1		x		x	x			x		x	x		x
1554576_a_at	ETV4					x	x	x
1554577_a_at	PSMD10	x		x					x	x					x	x
1554592_a_at	SLC1A6											x
1554593_s_at	SLC1A6						x
1554595_at	SYMPK												x			x
1554600_s_at	LMNA	x					x	x							x		x
1554606_at	CEP120	x
1554609_at	---		x												x
1554613_a_at	KIAA0226											x
1554614_a_at	PTBP2	x		x
1554616_at	SERPINB8				x											x
1554618_at	AGFG2							x						x
1554619_at	MBLAC2															x
1554621_at	DGKE			x									x
1554624_a_at	SIRPB1						x
1554625_at	BCL6B		x				x
1554629_at	EPHA7			x
1554641_a_at	TET3					x	x
1554642_at	RNF32				x
1554643_at	RGS11													x			x
1554646_at	OSBPL1A														x		x
1554649_at	---						x
1554661_s_at	C1orf71				x			x				x		x			x
1554664_at	NAIF1			x
1554666_at	LOC100130950		x
1554667_s_at	METTL8	x					x
1554668_a_at	FAM151A		x	x
1554670_at	GGA1							x
1554672_at	TTC26						x
1554675_a_at	SYCE1							x
1554676_at	SRGN											x			x
1554677_s_at	CMTM4			x				x
1554678_s_at	HNRPDL	x					x						x			x
1554679_a_at	LAPTM4B											x		x			x
1554680_s_at	KCNS2					x	x	x						x
1554683_a_at	MGC50722							x
1554685_a_at	KIAA1199											x		x
1554691_a_at	PACSIN2	x														x
1554696_s_at	TYMS	x	x	x	x					x					x	x	x
1554700_at	CDH7						x
1554707_at	C9orf68	x
1554710_at	KCNMB1					x
1554736_at	ARHGAP29						x
1554741_s_at	FGF7 /// KGFLP1 /// KGFLP2						x						x			x
1554742_at	PMS1			x
1554745_at	RALGPS1						x
1554747_a_at	2010-09-02						x
1554749_s_at	CLCNKB		x
1554757_a_at	INPP5A	x					x			x			x			x
1554761_a_at	HEATR2				x
1554763_at	UBE2DNL													x			x
1554767_s_at	CRYZL1	x		x			x			x			x			x
1554768_a_at	MAD2L1	x	x		x										x		x
1554773_at	WFIKKN2							x
1554777_at	ZFP42			x
1554778_at	PHLDB2			x	x
1554780_a_at	PHTF2		x		x									x			x
1554781_at	---	x	x
1554782_at	C2orf19						x
1554786_at	CASS4	x					x
1554787_at	C9orf96					x		x						x
1554791_a_at	C2orf67					x
1554794_a_at	UBE3C					x						x			x
1554797_at	SYT16						x
1554798_at	SNED1							x						x
1554803_s_at	TRIM72			x	x	x		x				x
1554804_a_at	CLDN19						x
1554806_a_at	FBXO8	x											x			x
1554809_at	LOC389199	x
1554812_at	CLDN20	x
1554813_at	---						x
1554818_s_at	C20orf12		x
1554820_at	AGBL3				x		x
1554826_at	PFTK2						x
1554833_at	MCTP2													x
1554835_a_at	B3GNT5						x
1554837_a_at	CYP4A11 /// CYP4A22				x			x
1554840_at	LOC280665		x
1554841_at	MTHFD2L				x
1554842_at	SLC12A1													x			x
1554847_at	ATP6V1B1							x
1554849_at	TOR1A				x			x
1554850_at	VWA5B2												x
1554857_at	ELMO2			x			x
1554860_at	PTPN7	x
1554862_at	CMAH					x
1554863_s_at	DOK5											x			x
1554864_a_at	SDC3													x			x
1554865_at	---					x	x
1554867_a_at	PRR16					x
1554868_s_at	PCNP						x	x
1554869_at	WDR37									x
1554873_at	CSPP1			x								x
1554878_a_at	ABCD3									x	x		x			x	x
1554880_at	DKFZP434K028						x	x
1554883_a_at	ERCC8			x			x			x			x			x
1554885_a_at	PRIM2				x							x		x			x
1554887_at	---			x
1554890_a_at	TIA1	x	x			x	x		x			x		x	x	x
1554891_at	---					x
1554894_a_at	PCBD2	x
1554895_a_at	RHBDL2						x					x			x
1554897_s_at	RHBDL2			x			x									x
1554903_at	FRMD8			x									x	x			x
1554908_at	HYDIN					x		x
1554914_at	PLA2G4D				x		x								x		x
1554916_a_at	JRK			x	x			x
1554919_s_at	C7orf63					x
1554930_a_at	FUT8	x
1554931_at	CYP4A11							x			x
1554938_a_at	ACOT11			x						x
1554941_at	KLHL14															x
1554943_at	VIL1				x
1554945_x_at	VIL1	x
1554950_at	ACAN												x
1554952_s_at	NLRP12						x
1554958_at	ZNF641											x			x		x
1554961_at	FGFR4											x			x
1554964_x_at	---				x
1554965_at	FILIP1L					x	x
1554966_a_at	FILIP1L	x	x	x	x	x	x	x				x	x	x	x	x	x
1554967_at	DIP2A					x
1554971_at	OK/SW-CL.58		x
1554972_at	---		x	x					x	x	x	x	x	x	x
1554976_a_at	NCRNA00051						x	x
1554983_at	C21orf117	x				x	x
1555001_at	IQCF1							x						x			x
1555002_at	MGC39545		x
1555003_at	RBL1												x			x
1555007_s_at	WDR66						x
1555011_at	ZFYVE16				x	x		x				x		x	x		x
1555020_a_at	ARHGAP20					x		x
1555021_a_at	SCARF1					x		x
1555027_at	P4HA2						x
1555037_a_at	IDH1			x	x			x
1555044_a_at	KBTBD5							x
1555052_a_at	SYT9		x					x				x			x
1555056_at	CCNG2						x							x
1555058_a_at	LPGAT1						x	x					x	x
1555062_s_at	GTPBP3			x	x			x
1555063_at	USP6	x
1555065_x_at	USP6	x							x	x	x
1555073_at	MGC40069					x
1555082_a_at	NEK11						x						x			x
1555083_at	RPL13AP17				x
1555088_x_at	STAT5B			x					x
1555095_at	C6orf123			x						x
1555096_at	C4orf37						x						x			x
1555103_s_at	FGF7															x
1555110_a_at	KLHL3		x
1555112_a_at	C1orf114				x	x	x	x						x			x
1555114_at	ATP6V0A2		x
1555116_s_at	SLC11A1			x									x
1555117_at	---			x
1555125_at	C21orf66												x			x
1555129_at	---												x			x
1555130_at	PER3						x
1555131_a_at	PER3												x
1555137_a_at	FGD6							x							x
1555139_a_at	OTUD7B						x							x
1555140_a_at	BCL2L2		x
1555144_at	ARL17											x
1555145_at	C1orf96							x
1555146_at	ATF2					x
1555151_s_at	TDH			x						x			x
1555154_a_at	QKI	x					x
1555155_at	MLLT6	x			x			x
1555157_at	---						x	x
1555159_at	TMEM74	x
1555164_at	KIF26B						x
1555165_a_at	PGPEP1								x			x			x
1555167_s_at	NAMPT	x
1555168_a_at	CALN1	x
1555169_at	LIG3						x
1555173_at	STX19						x
1555174_at	---				x	x		x									x
1555175_a_at	PBLD	x					x
1555176_at	---				x
1555177_at	PRKAA1							x
1555181_a_at	ST3GAL3							x							x		x
1555185_x_at	TERF2											x		x	x		x
1555188_at	hCG_2020170			x	x
1555193_a_at	ZNF277					x											x
1555196_at	---							x				x	x	x
1555198_x_at	C21orf58											x
1555199_at	GOSR1				x
1555202_a_at	RPRD1A		x	x			x						x			x
1555205_at	---	x				x
1555210_at	DTWD1								x		x
1555212_at	OR8B8															x
1555214_a_at	CLEC7A														x
1555215_a_at	HRH3						x
1555220_a_at	AKR1CL2						x	x									x
1555221_at	---		x												x
1555224_at	LOC554201												x
1555233_at	RHOJ	x		x	x		x	x		x			x			x
1555234_a_at	RHOJ						x
1555238_at	PTH2					x	x							x
1555243_x_at	C8orf59				x
1555244_at	LOC554207			x
1555248_a_at	WNK3	x
1555250_a_at	CPEB3	x	x			x		x				x			x
1555252_a_at	TRPM3											x	x
1555256_at	EVC2						x						x			x
1555259_at	ZAK						x						x			x
1555261_at	---				x
1555262_a_at	MAGI1				x		x				x
1555266_a_at	ASXL2					x	x	x
1555267_at	GRID1												x			x
1555268_a_at	GRID1					x	x
1555274_a_at	SELI			x	x								x
1555275_a_at	KLHL6					x		x
1555277_a_at	SLC4A5							x						x
1555279_at	ARMC8	x					x			x			x			x
1555281_x_at	ARMC8						x					x	x		x
1555282_a_at	PPARGC1B													x			x
1555286_at	CDKL1					x		x				x		x
1555288_s_at	FBF1	x	x		x		x						x		x	x
1555289_at	SEC16B	x					x
1555291_at	TRPV3	x
1555292_at	FAM40B			x
1555298_a_at	VWA3B						x
1555299_s_at	ERVWE1		x		x
1555300_a_at	MED12L		x											x
1555301_a_at	DIP2A						x
1555303_at	---			x
1555306_a_at	ECE2	x
1555307_at	TTF2														x
1555310_a_at	PAK6												x			x
1555311_at	---		x
1555314_at	WDR19					x						x
1555319_at	STAB1											x
1555320_a_at	STAB1				x
1555321_at	ACOT11												x			x
1555322_at	PP2672		x	x		x		x
1555325_s_at	LOC100287515 /// ZNF26					x		x				x		x	x
1555330_at	GCLC												x			x
1555334_s_at	SLC30A5			x			x			x		x	x			x
1555339_at	RAP1A												x			x
1555342_a_at	UNC5C				x
1555343_at	MEGF10						x						x
1555348_at	TFAP2E	x					x						x			x
1555359_at	PIGQ					x	x
1555360_a_at	DNAJC11						x	x							x
1555363_s_at	LOC284440					x
1555366_at	NSAP11															x
1555367_at	ZNF479						x
1555368_x_at	ZNF479						x						x	x		x
1555369_at	BAGE						x
1555370_a_at	CAMTA1	x	x			x		x							x	x	x
1555371_at	ABCB5					x	x
1555372_at	BCL2L11						x	x
1555374_at	---	x				x	x
1555380_at	ADAMTS4							x
1555382_at	POF1B																x
1555383_a_at	POF1B									x			x			x
1555384_a_at	LARP4	x											x			x
1555388_s_at	SNX25	x		x
1555390_at	C14orf21	x						x						x			x
1555393_s_at	C21orf67						x									x
1555395_at	AKAP12						x
1555397_at	MYO1D		x
1555401_at	SOHLH2						x						x
1555407_s_at	FGD3					x	x	x				x
1555411_a_at	CCNL1	x					x
1555415_at	---						x	x
1555416_a_at	ALOX15B							x
1555417_a_at	TAS1R1				x
1555419_a_at	ASAH1	x		x						x			x			x
1555420_a_at	KLF7	x													x
1555425_x_at	SSH2						x
1555426_a_at	OTUD5					x	x	x		x		x	x	x	x	x	x
1555427_s_at	SYNCRIP	x	x	x	x
1555430_at	TSTD2							x
1555434_a_at	SLC39A14				x						x
1555436_a_at	AFF4			x
1555437_at	EARS2	x					x
1555445_at	CA8						x	x
1555454_at	LITAF						x
1555456_at	A2BP1											x
1555460_a_at	SLC39A6						x	x				x		x			x
1555462_at	PPP1R1C					x	x
1555464_at	IFIH1						x
1555465_at	MCOLN2							x
1555467_a_at	CUGBP1						x
1555468_at	NRP2	x					x									x
1555469_a_at	CLASP2													x
1555470_a_at	PPM1F	x												x
1555472_at	SORBS2													x			x
1555480_a_at	FBLIM1	x				x						x		x	x		x
1555486_a_at	PRR5L		x	x	x
1555487_a_at	ACTR3B /// LOC100290215							x				x		x	x		x
1555488_at	---					x								x
1555490_s_at	PDZD3						x
1555495_a_at	SDCCAG10												x	x
1555497_a_at	CYP4B1		x	x
1555498_at	---		x
1555502_at	NPSA											x			x
1555515_a_at	FAM189B													x
1555522_s_at	DPY30 /// MEMO1	x	x		x	x	x	x	x		x	x		x	x		x
1555523_a_at	FYCO1						x
1555526_a_at	2010-09-06	x		x			x			x			x
1555529_at	RNH1	x
1555536_at	ANTXR2		x	x	x	x	x
1555538_s_at	FAM9B														x
1555539_at	SDS			x		x						x	x
1555545_at	KLK2																x
1555548_at	NDUFA10		x
1555551_at	SERPINB5													x
1555554_at	RP11-49G10.8															x
1555558_at	USP25															x
1555560_at	UGGT2											x			x
1555562_a_at	ZCCHC7			x
1555565_s_at	TAPBP	x					x									x
1555569_a_at	KCTD7						x
1555572_at	CA6					x	x	x
1555578_at	PTPRM						x
1555579_s_at	PTPRM																x
1555580_at	---	x
1555586_at	FAM71B		x	x
1555594_a_at	MBNL1	x				x			x			x			x
1555595_at	SCRN3											x		x	x
1555598_a_at	DUSP19	x		x	x
1555603_at	BAGE						x						x
1555605_x_at	BAGE		x	x	x
1555608_at	CAPRIN2												x			x
1555609_a_at	ZMAT3				x
1555611_s_at	MBD1						x	x
1555616_at	---													x			x
1555618_s_at	SAE1	x										x		x	x		x
1555624_a_at	SSH1			x
1555630_a_at	RAB34	x									x			x
1555634_a_at	LILRA5					x
1555636_at	CD300LG				x
1555638_a_at	SAMSN1			x									x			x
1555639_a_at	RBM14	x		x		x	x	x							x	x	x
1555645_at	GAFA2						x						x			x
1555648_at	FOXP2													x
1555651_at	OR10A5															x
1555656_at	CD300LG							x						x		x	x
1555668_a_at	PARK2						x
1555675_at	BLID		x		x						x
1555682_at	OTUB2						x						x			x
1555688_s_at	SLA2		x	x		x	x	x				x		x	x
1555694_a_at	KCNIP3							x
1555697_at	KLK4		x			x			x			x	x		x	x
1555703_at	ST3GAL3						x						x
1555704_at	CMTM3	x
1555708_a_at	OFCC1						x	x
1555710_at	IGH@							x
1555711_x_at	IGH@		x											x			x
1555713_at	PNKD	x			x		x
1555719_a_at	C3orf15												x
1555725_a_at	RGS5			x		x	x	x				x		x	x		x
1555726_at	GAFA3												x		x	x
1555729_a_at	CD209	x
1555730_a_at	CFL1	x	x	x	x										x	x	x
1555733_s_at	AP1S3	x	x	x	x		x		x	x	x		x			x
1555735_a_at	BAP1						x
1555737_a_at	KLK4	x												x
1555738_at	CMTM1						x
1555742_at	---		x						x
1555743_s_at	---						x						x			x
1555746_at	CD79B											x			x
1555748_x_at	CD79B					x					x	x		x	x		x
1555749_at	SF1				x
1555752_at	STH								x	x	x		x			x
1555757_at	C7orf34					x		x
1555762_s_at	RBM15	x										x			x
1555763_x_at	MKL1												x
1555764_s_at	TIMM10	x		x		x	x						x			x
1555765_a_at	GNG4					x							x			x
1555766_a_at	GNG2	x	x	x	x
1555773_at	BPIL2			x			x						x			x
1555774_at	ZAR1	x
1555775_a_at	ZAR1				x
1555778_a_at	POSTN	x	x									x		x	x		x
1555779_a_at	CD79A	x
1555780_a_at	RHEB	x	x				x	x	x		x	x		x
1555781_at	PQLC2			x
1555784_s_at	IRAK1							x				x		x			x
1555786_s_at	C14orf34	x
1555787_at	C11orf63													x
1555789_s_at	PHF23	x										x
1555793_a_at	ZFP82											x
1555797_a_at	ARPC5	x	x	x	x	x	x	x	x	x	x		x			x
1555803_a_at	C11orf57						x
1555804_a_at	YSK4												x
1555807_a_at	MOG		x	x
1555811_at	ARHGDIB						x
1555812_a_at	ARHGDIB	x					x					x
1555814_a_at	RHOA	x					x			x			x			x
1555815_a_at	L3MBTL2						x	x
1555816_at	---					x
1555819_s_at	SAMD14						x						x
1555820_a_at	MKS1	x
1555824_a_at	PACS2							x
1555827_at	CCNL1												x			x
1555831_s_at	LRRC41	x					x						x			x
1555832_s_at	KLF6	x											x
1555834_at	UCHL1															x
1555837_s_at	POLR2B																x
1555842_at	CYTH2							x						x			x
1555843_at	HNRNPM			x
1555844_s_at	HNRNPM	x										x	x		x	x	x
1555845_at	---																x
1555847_a_at	LOC284454												x
1555848_at	---			x								x	x			x
1555851_s_at	SEPW1		x	x												x
1555856_s_at	---					x		x
1555858_at	LOC440944					x	x
1555860_x_at	LOC440944						x						x			x
1555862_s_at	MICALL2						x
1555864_s_at	PDHA1		x
1555865_at	LOC255512		x	x	x
1555870_at	RNF207					x	x						x			x
1555874_x_at	MGC21881							x
1555888_at	UBR5	x
1555889_a_at	CRTAP						x
1555890_at	OR2A20P /// OR2A9P		x
1555893_at	---	x
1555894_s_at	MTSS1L							x						x			x
1555895_at	DNM2					x		x				x		x	x		x
1555900_at	---													x
1555902_at	ARMCX5												x			x
1555904_at	---													x
1555906_s_at	C3orf23								x	x	x
1555907_at	hCG_2014417												x	x
1555913_at	GON4L						x
1555916_at	RPUSD3			x												x
1555922_at	C10orf114		x				x						x	x		x
1555931_at	TSGA10						x					x
1555933_at	KIAA2013	x			x
1555935_s_at	HUNK					x						x			x
1555944_at	FAM120A											x
1555945_s_at	FAM120A													x			x
1555948_s_at	FAM120A	x			x	x	x	x					x	x		x
1555961_a_at	HINT1	x		x	x							x	x	x	x	x	x
1555962_at	B3GNT7					x
1555964_at	ARL17P1						x
1555967_at	---	x
1555977_at	---						x						x			x	x
1555980_a_at	FLJ39609					x						x
1555981_at	C17orf65						x
1555989_at	---	x					x						x			x
1555996_s_at	EIF4A2														x
1556001_at	LOC284939			x											x
1556008_a_at	---						x
1556017_at	NBEAL2									x
1556030_at	SMTN			x		x	x	x
1556033_at	FLJ39739						x
1556034_s_at	MTMR11						x
1556035_s_at	ZNF207						x
1556038_at	GPR173												x			x
1556039_s_at	GPR173											x		x			x
1556046_a_at	LOC157627			x
1556053_at	DNAJC7		x	x
1556056_at	SIK2						x	x
1556059_s_at	SPEN			x		x		x						x			x
1556060_a_at	ZNF451															x
1556063_s_at	RPP30				x
1556066_at	KDM6B		x			x								x			x
1556067_a_at	KDM6B	x				x	x
1556075_at	---					x
1556082_a_at	---								x	x	x
1556086_at	C4orf27		x	x
1556090_at	---												x	x			x
1556103_at	---						x						x			x
1556107_at	---						x
1556113_at	DKFZp451A211		x					x
1556114_a_at	DKFZp451A211						x
1556116_s_at	TNPO1							x
1556121_at	NAP1L1					x	x	x
1556122_at	---					x		x
1556127_at	DIP2A							x
1556128_a_at	RASGRF2		x									x			x
1556129_at	LOC642533						x						x			x
1556138_a_at	---										x
1556148_s_at	---	x
1556149_at	ARVCF						x						x			x
1556155_at	---						x
1556158_at	FAM154B																x
1556162_at	IGSF3	x		x			x						x			x
1556165_at	---						x						x			x
1556166_x_at	---			x
1556168_s_at	HEATR7B1							x						x			x
1556176_at	TAF8												x			x
1556178_x_at	TAF8	x	x
1556182_x_at	hCG_20426														x
1556186_s_at	KIAA0090						x
1556188_a_at	---		x									x			x
1556190_s_at	PRNP						x						x			x
1556195_a_at	---				x						x
1556205_at	QDPR	x
1556206_at	---					x
1556213_a_at	BTG3													x
1556220_at	---														x
1556221_a_at	---							x
1556222_at	CDC10L								x
1556224_a_at	ZNF783				x
1556227_at	VCPIP1	x						x
1556228_a_at	VCPIP1						x
1556232_at	KIF6																x
1556240_at	---				x									x			x
1556247_a_at	---				x
1556253_s_at	---							x
1556255_a_at	LOC400756		x				x
1556256_a_at	---							x							x		x
1556257_at	LOC645513							x
1556262_at	PWRN1		x
1556266_a_at	LOC400831				x				x		x				x
1556267_at	C12orf28		x
1556271_at	---												x			x
1556272_a_at	---															x
1556274_at	---						x
1556277_a_at	PAPD4		x
1556281_at	---						x						x			x
1556283_s_at	FGFR1OP2						x			x			x			x
1556285_s_at	PPA2					x						x			x
1556292_s_at	POM121L12																x
1556297_a_at	---						x
1556306_at	---															x
1556312_at	C2orf71					x		x						x			x
1556314_a_at	---													x
1556316_s_at	LOC284889			x				x				x		x	x	x	x
1556319_at	LOC283270													x			x
1556320_at	STOML1													x
1556321_a_at	---				x			x						x			x
1556325_at	FILIP1							x
1556328_at	---					x									x
1556331_a_at	---					x		x
1556332_at	---							x
1556336_at	LOC100131735 /// LOC100291994 /// RBMX /// RBMXL1			x
1556345_s_at	---	x					x							x			x
1556347_at	---														x
1556355_x_at	RGL3					x
1556362_at	---						x
1556366_s_at	RP3-398D13.1															x
1556368_at	PHKG2					x						x
1556369_a_at	PHKG2						x									x
1556375_at	---													x
1556383_at	---	x		x	x							x	x			x
1556385_at	---	x					x
1556387_at	---						x
1556395_at	---					x	x
1556405_s_at	LOC374890			x	x				x	x	x
1556406_at	LOC255025											x			x
1556410_a_at	KRTAP19-1		x	x
1556412_at	---												x			x
1556413_a_at	---	x					x
1556422_at	---					x	x	x
1556423_at	VASH1						x									x
1556427_s_at	LRRN4CL							x
1556436_at	C8orf50											x			x
1556437_at	LOC253805								x	x	x
1556442_x_at	---						x									x
1556448_a_at	LOC285370											x
1556449_at	---			x
1556453_at	---			x						x
1556456_at	FLJ39739						x
1556460_a_at	---														x
1556464_a_at	C2orf72	x						x
1556469_s_at	---		x	x
1556474_a_at	FLJ38379			x									x
1556477_a_at	LOC283485												x			x
1556479_at	---						x
1556484_at	LRRC52					x	x	x
1556491_at	---			x				x							x		x
1556492_a_at	---											x			x
1556494_at	---		x	x
1556499_s_at	COL1A1	x						x			x			x			x
1556504_at	---					x
1556507_at	---												x			x
1556510_at	---						x
1556513_at	ZNF573												x
1556516_at	C9orf93												x			x
1556520_at	---	x
1556527_a_at	---		x						x
1556531_at	---	x
1556533_at	C17orf52					x		x
1556541_s_at	---					x		x
1556551_s_at	SLC39A6		x		x							x		x			x
1556553_at	---										x		x			x
1556560_a_at	LOC100128071													x
1556579_s_at	IGSF10					x		x							x
1556581_at	ZNF778															x
1556582_at	PVR	x		x
1556583_a_at	SLC8A1						x
1556584_at	---							x
1556586_x_at	---						x						x	x		x	x
1556588_at	C15orf37		x		x		x
1556589_at	---											x		x			x
1556590_s_at	---						x
1556592_at	---															x
1556619_at	LOC729993			x									x
1556620_at	---													x
1556623_at	---												x
1556638_at	PAX7						x					x	x			x
1556641_at	SLC7A14				x						x
1556653_at	ANKAR							x
1556655_s_at	---												x			x
1556661_at	CN5H6.4		x		x
1556662_at	---			x
1556663_s_at	---					x
1556667_at	LOC348751														x
1556669_a_at	---						x	x					x			x
1556672_a_at	RBM6					x	x
1556675_s_at	---			x	x
1556682_s_at	---						x
1556684_at	RPPH1											x			x
1556689_a_at	WNT4			x
1556690_s_at	---		x
1556694_a_at	---											x			x
1556699_at	---						x
1556701_at	---		x	x	x
1556704_s_at	LOC100133920 /// LOC286297			x		x										x
1556715_at	PRPSAP1					x		x
1556718_s_at	---								x
1556721_at	LOC284805		x	x	x											x
1556724_at	LOC100128398						x						x
1556725_a_at	LOC100128398										x
1556727_at	PRCD						x
1556734_at	---						x
1556735_at	---					x						x			x
1556736_at	LOC100129858					x
1556737_at	LOC388387						x
1556739_at	GOLGA9P							x
1556742_at	LOC728411					x	x						x			x
1556747_a_at	---														x
1556748_x_at	---						x
1556755_s_at	LOC286149						x						x		x
1556757_a_at	ALS2CR11					x	x	x
1556760_a_at	---						x					x	x		x	x	x
1556761_at	---												x
1556766_at	ERICH1						x						x			x
1556769_a_at	---			x
1556770_a_at	FBXL13					x								x
1556771_a_at	LOC415056						x
1556776_a_at	---						x							x			x
1556777_a_at	---			x			x			x			x			x
1556778_at	---			x
1556779_s_at	---							x				x		x			x
1556783_a_at	---												x			x
1556793_a_at	FAM83C						x	x
1556796_at	---			x								x	x		x
1556797_at	LOC386597		x				x	x							x	x
1556809_a_at	---					x
1556810_a_at	---		x
1556812_a_at	---														x
1556823_s_at	---		x
1556824_at	---	x		x	x
1556826_s_at	C1orf187				x
1556829_at	LOC100287227 /// LOC100294354						x
1556831_at	DYNC1H1						x
1556839_s_at	SPTBN5					x									x
1556841_a_at	ALDH1L2			x
1556846_at	---						x						x			x
1556850_at	CEP290			x			x
1556852_a_at	---							x
1556854_at	LOC283501						x	x
1556865_at	---											x
1556872_s_at	IQSEC3													x
1556879_at	---					x
1556883_a_at	LOC440896													x			x
1556885_at	LAYN						x						x			x
1556887_at	NCRNA00119						x
1556888_at	---		x	x											x
1556896_at	LOC284751						x
1556901_s_at	LOC149773											x			x
1556903_at	---					x	x	x
1556905_at	ZNF577	x
1556907_at	ZNF474	x
1556909_at	---						x
1556911_at	---		x	x	x
1556923_at	---											x			x
1556928_at	---				x
1556929_at	PAPOLG					x	x					x	x		x
1556932_at	---		x	x	x								x
1556935_at	---													x
1556937_at	---						x
1556940_at	LOC283484												x			x
1556941_a_at	LOC283484		x											x
1556945_a_at	---					x		x							x
1556947_at	---	x		x						x			x			x
1556951_at	---						x
1556952_at	---													x
1556954_at	LOC283854				x				x
1556962_at	---						x
1556970_at	---														x
1556971_a_at	---				x
1556978_a_at	TAF8							x
1556980_at	---							x
1556982_at	---	x										x	x			x
1556983_a_at	---						x
1556985_at	---														x
1556987_s_at	OR2H1						x						x			x
1556996_at	---						x
1556997_a_at	---															x
1556999_at	LOC100271832												x
1557000_at	ESPNL									x
1557003_at	---							x						x			x
1557021_s_at	---							x						x
1557022_at	---						x	x					x			x
1557027_at	LOC651721			x			x
1557031_at	RNF212											x			x
1557050_at	---		x			x
1557056_at	C5orf47			x					x			x
1557059_at	LOC254128		x
1557063_at	FLJ45244				x			x
1557066_at	LUC7L	x
1557067_s_at	LUC7L	x					x						x	x			x
1557068_at	KRT37			x									x			x
1557078_at	SLFN5											x			x
1557079_at	ITGBL1														x
1557081_at	RBM25												x			x
1557085_at	PLAC1L			x
1557099_at	---						x
1557100_s_at	HECTD1		x		x		x				x
1557103_a_at	LMTK3											x		x	x		x
1557112_a_at	VPS53					x		x				x			x
1557116_at	APOL6						x						x			x
1557117_at	---							x						x
1557119_a_at	ZNF575													x			x
1557120_at	EEF1A1							x
1557121_s_at	---				x
1557123_a_at	CHADL												x
1557124_at	LOC440104											x		x	x		x
1557132_at	WDR17				x
1557133_at	RP1-177G6.2				x												x
1557135_at	---							x
1557137_at	TMEM17						x
1557143_at	CSMD2			x	x
1557147_a_at	---							x
1557148_at	HM13				x
1557149_at	---	x
1557154_at	FLJ30375						x
1557158_s_at	MLL3	x
1557165_s_at	KLHL18	x
1557170_at	NEK8											x			x
1557172_x_at	NEK8						x
1557181_s_at	C11orf87			x									x			x
1557185_at	TPCN1		x				x
1557186_s_at	TPCN1			x
1557189_at	DNASE1					x
1557194_a_at	---					x		x						x	x		x
1557196_a_at	---											x	x	x	x	x	x
1557203_at	PABPC1L2B		x													x
1557206_at	FLJ35848						x
1557207_s_at	LOC283177			x
1557208_at	LOC219731		x					x
1557224_at	---			x			x	x							x
1557225_at	ASPG						x
1557232_at	---													x			x
1557235_at	LOC100128002												x
1557242_at	---							x
1557244_a_at	---		x				x						x
1557252_at	---	x
1557256_a_at	---							x					x
1557257_at	BCL10			x
1557261_at	WHAMML1 /// WHAMML2											x
1557276_at	---	x					x									x
1557279_at	---				x									x			x
1557280_s_at	---			x
1557283_a_at	ZNF519													x
1557289_s_at	GTF2IRD2		x		x
1557295_a_at	---			x			x
1557296_at	FLJ12825				x							x
1557300_s_at	---			x
1557311_at	LOC100131354													x
1557314_at	LOC100289602						x	x
1557315_a_at	---					x						x
1557319_at	---						x						x			x
1557331_at	POLR1B							x
1557338_x_at	---		x					x	x	x	x						x
1557342_a_at	LOC400931						x
1557343_at	---												x			x
1557349_at	RERE		x
1557353_at	---						x
1557354_at	SOS1					x	x	x
1557366_at	CCDC144B												x			x
1557370_s_at	MYCBP2						x
1557372_at	FLJ41757						x	x
1557382_x_at	AGAP11											x
1557385_at	FAM161A		x						x	x	x
1557388_at	RTTN	x
1557394_at	DLGAP4			x
1557403_s_at	---				x
1557406_s_at	LOC283697					x								x			x
1557409_at	---															x
1557415_s_at	LETM2		x
1557418_at	---	x								x
1557419_a_at	---							x				x		x
1557422_at	---						x	x
1557434_at	---					x		x
1557439_at	---						x
1557443_s_at	---					x
1557446_x_at	TREML3						x
1557450_s_at	WHAMML2				x								x			x
1557453_at	---			x
1557455_s_at	MOSPD1	x	x	x	x		x			x			x			x	x
1557456_a_at	---														x	x
1557458_s_at	SHB														x
1557463_at	---				x	x
1557478_at	---			x			x						x			x
1557479_at	---							x						x
1557480_a_at	DYSFIP1						x	x
1557481_a_at	C21orf131													x			x
1557484_at	---						x
1557491_at	hCG_2038692			x				x
1557495_at	---					x
1557498_a_at	---						x
1557506_a_at	---			x
1557515_at	---						x
1557518_a_at	---			x
1557520_a_at	---		x						x
1557521_a_at	---		x				x						x			x
1557523_at	ATP6AP1L						x
1557533_at	---		x		x
1557538_at	---						x
1557539_at	---			x
1557544_at	CCDC147								x
1557550_at	LOC148145										x
1557557_at	LOC100129196			x
1557565_a_at	---												x
1557566_at	LOC148987															x
1557567_a_at	LOC148987					x
1557569_at	MPDU1				x			x			x					x
1557570_a_at	LOC285084						x
1557582_at	BIN3			x						x			x			x
1557584_at	---	x					x	x
1557586_s_at	ATP6V1H	x											x			x
1557589_a_at	---						x	x
1557595_at	GINS2												x			x
1557598_at	---													x			x
1557601_s_at	KIAA1257 /// LOC100132731						x
1557605_a_at	LOC401312	x
1557607_at	LOC284080		x
1557609_s_at	TBC1D12	x			x		x						x
1557613_at	FLJ39534						x
1557615_a_at	SLIT1							x
1557616_at	ZNF496						x						x
1557620_a_at	CCDC38				x				x	x	x
1557623_at	---						x
1557626_at	---		x			x						x
1557631_at	SLC25A4					x
1557651_x_at	GALE													x
1557652_a_at	LOC348817											x
1557658_at	---														x
1557661_at	---		x		x
1557665_at	---		x		x		x
1557666_s_at	C9orf98	x
1557673_at	---		x					x				x
1557679_at	C8orf68						x
1557680_at	C14orf174						x						x	x		x	x
1557681_s_at	C14orf174		x
1557682_a_at	RP11-297H3.4							x					x			x
1557683_at	---						x	x
1557690_x_at	---							x
1557699_x_at	---				x
1557700_at	POLH						x
1557701_s_at	POLH						x	x		x			x
1557702_at	---		x				x
1557703_at	2010-03-07			x
1557710_at	---													x	x		x
1557712_x_at	---						x									x
1557718_at	PPP2R5C			x			x
1557719_at	PIKFYVE						x
1557720_s_at	MYO16							x
1557724_a_at	LOC285847				x								x			x
1557727_at	LOC400960											x
1557729_at	LOC100131848	x
1557731_at	LOC400620											x
1557736_at	NKTR	x												x			x
1557740_a_at	---											x			x
1557744_at	---		x
1557751_at	---							x
1557757_at	---						x						x			x
1557763_at	LPAR6			x
1557767_at	NANOS2		x	x
1557768_at	---						x
1557770_at	IPO11													x			x
1557777_at	PDE6B			x
1557782_s_at	C21orf49	x										x	x			x
1557786_s_at	CHIC1													x
1557790_at	JRKL			x	x
1557796_at	---													x
1557799_at	C11orf31							x			x
1557802_at	FGGY		x		x
1557804_at	---				x									x			x
1557807_a_at	LOC100132987							x
1557813_at	---	x	x
1557817_a_at	LOC100131941													x
1557818_x_at	LOC100131941											x
1557820_at	AFG3L2											x			x
1557822_at	LOC401134						x								x	x
1557823_s_at	LOC401134							x
1557827_at	C10orf103						x									x
1557832_at	---					x
1557836_at	ELMOD2														x
1557843_at	---														x
1557850_at	LOC285954							x						x
1557852_at	---						x	x
1557856_at	---		x		x									x			x
1557865_at	---											x
1557866_at	C9orf117			x					x	x
1557867_s_at	C9orf117						x	x
1557871_at	LOC253573														x
1557873_at	---			x			x
1557878_at	---			x
1557880_at	PCDH11X /// PCDH11Y					x		x
1557882_at	---												x
1557885_at	---						x
1557886_at	CCDC46						x	x
1557888_at	ZNF787											x		x
1557890_at	LOC729178			x	x								x			x
1557891_s_at	LOC729178					x
1557892_at	LOC100144597					x						x
1557897_at	---											x	x
1557900_at	SIM2												x	x
1557905_s_at	CD44	x		x	x
1557908_at	---														x		x
1557910_at	HSP90AB1														x	x	x
1557915_s_at	GSTO1	x
1557918_s_at	SLC16A1						x							x			x
1557938_s_at	PTRF			x		x	x									x
1557943_at	CNP						x						x
1557944_s_at	CTNND1						x
1557948_at	PHLDB3	x	x	x	x	x	x	x							x	x	x
1557954_at	CXorf15	x		x									x			x
1557966_x_at	MTERFD2						x						x
1557985_s_at	CEP78													x
1557986_s_at	SMCR8	x		x			x
1557993_at	---				x									x
1558015_s_at	ACTR2	x		x			x			x			x	x		x	x
1558019_at	---													x			x
1558020_at	ERGIC3												x
1558052_at	TMED4	x						x
1558077_s_at	MDH1B		x
1558078_at	---			x
1558082_at	C9orf93							x						x			x
1558093_s_at	MATR3	x					x			x						x
1558094_s_at	C3orf19					x		x				x	x	x			x
1558101_at	NFIA			x	x		x	x								x
1558102_at	---			x		x		x						x	x		x
1558105_a_at	---											x
1558109_x_at	LOC283788															x
1558117_s_at	USP31															x
1558119_at	TSPAN17						x
1558136_s_at	TAF11		x
1558140_at	PLXNA1												x
1558142_at	ADSL /// TNRC6B	x	x												x		x
1558143_a_at	BCL2L11	x												x	x		x
1558147_a_at	FLJ90757															x
1558152_at	LOC100131262						x
1558154_at	---												x
1558163_at	PEX13														x
1558167_a_at	MGC16275							x
1558168_at	C3orf47						x
1558170_at	---			x												x
1558174_at	FAM43A			x
1558177_at	C14orf83							x
1558179_at	ATP5J2													x			x
1558184_s_at	ZNF17											x			x
1558193_at	---												x
1558199_at	FN1												x			x
1558201_s_at	SLC4A1AP					x
1558202_at	LOC145783						x
1558210_at	SRC												x
1558211_s_at	SRC			x	x
1558214_s_at	CTNNA1												x			x
1558220_at	MUC20					x
1558230_at	SF3B2	x		x			x						x			x
1558236_at	---	x			x
1558247_s_at	NTN5						x
1558249_s_at	STX16	x						x
1558253_x_at	ZNF587		x	x								x		x	x		x
1558254_s_at	SRPK2	x				x		x				x		x	x		x
1558273_a_at	---												x			x
1558275_at	---											x
1558292_s_at	PIGW														x
1558293_at	KIAA1107			x
1558295_a_at	PPFIA2						x					x			x
1558301_a_at	EFCAB5															x
1558304_s_at	TSEN54			x
1558308_at	FLJ33297												x
1558310_s_at	hCG_2039148													x
1558315_s_at	HOOK3											x
1558320_at	---											x
1558322_a_at	PAQR9					x						x			x
1558323_at	TMEM72			x	x	x	x								x
1558327_at	ZDHHC18	x
1558333_at	C22orf15						x
1558340_at	DIXDC1					x						x			x
1558345_a_at	LOC439911			x	x
1558354_s_at	---					x	x	x
1558368_s_at	C1orf187												x
1558369_at	MPHOSPH9							x					x
1558375_at	LRRC38															x
1558378_a_at	AHNAK2		x										x			x
1558385_at	---											x			x
1558390_at	ZNF599													x
1558393_at	KRT7						x
1558397_at	---					x	x		x
1558398_at	ANKRD24					x		x
1558400_x_at	ANKRD24		x			x	x						x
1558402_at	---											x		x			x
1558407_at	PLEKHG2	x		x
1558410_s_at	---		x		x		x
1558423_at	LOC349114						x						x
1558426_x_at	ORAI2	x	x	x			x	x
1558428_at	ALS2CR11							x									x
1558436_a_at	---				x			x
1558438_a_at	IGHG1						x
1558447_at	LOC100128439						x						x			x
1558450_at	A2M							x
1558452_at	TMEM144			x
1558460_at	ABCC5		x	x	x			x					x	x		x	x
1558470_at	VWA3B				x								x			x
1558476_at	BEND5												x			x
1558483_at	LRRC27											x		x	x		x
1558484_s_at	LRRC27				x
1558511_s_at	ESYT2						x
1558512_at	---						x	x
1558523_at	FAM184A											x
1558527_at	LOC100132707			x
1558529_s_at	---											x
1558532_at	TPM1			x
1558534_at	LOC641298	x
1558540_s_at	MIF /// SLC2A11													x
1558541_at	C8orf79			x		x
1558565_at	AKNA													x
1558571_at	ZMYND8							x						x			x
1558577_at	LOC148709	x	x									x	x
1558579_at	FLJ37786																x
1558584_at	UBL4B						x
1558586_at	ZNF33B					x		x
1558588_at	---							x
1558594_at	C14orf176									x
1558602_a_at	LOC285194			x		x	x
1558603_at	PLGLB2							x				x			x
1558605_at	---												x
1558607_at	PAPPA					x								x
1558608_a_at	PAPPA							x			x
1558613_at	---		x	x	x		x
1558622_a_at	ZNF548		x	x
1558624_at	---									x
1558631_at	PPARA						x
1558640_a_at	LOC728411		x
1558641_at	LOC202051	x
1558643_s_at	EDIL3	x	x	x	x										x	x	x
1558647_at	SH3D19					x	x
1558649_at	LOC145757					x	x	x
1558651_at	---													x
1558654_at	PPM1H							x
1558662_s_at	BANK1						x						x			x	x
1558673_s_at	ZNF77						x
1558675_s_at	SDCCAG1	x
1558678_s_at	MALAT1	x							x		x	x			x		x
1558680_s_at	PDE1A					x		x				x		x	x		x
1558682_at	HMGA2											x
1558683_a_at	HMGA2					x	x
1558685_a_at	LOC158960	x
1558688_at	LOC441461	x				x		x							x	x	x
1558697_a_at	KIAA0430															x
1558699_a_at	HERPUD2					x		x
1558705_at	ATOH8	x		x
1558706_a_at	ATOH8	x					x					x		x	x		x
1558720_at	---							x
1558727_at	SERP2			x	x		x	x
1558728_at	LOC100128862												x			x
1558732_at	MAP4K4				x
1558739_at	---							x						x			x
1558745_at	SNX29	x
1558747_at	SMCHD1		x
1558748_at	---							x
1558750_a_at	---												x			x
1558755_x_at	ZNF763																x
1558756_at	C2CD3							x						x			x
1558758_s_at	---									x
1558761_a_at	FAM120AOS		x	x
1558764_at	---															x
1558766_at	---		x				x	x
1558780_a_at	H2AFY							x
1558784_at	LOC100133089													x
1558792_x_at	AP2A1			x
1558797_at	---															x	x
1558806_at	---						x
1558807_at	ATAD2B	x
1558809_s_at	LOC284408											x			x
1558815_at	SORBS2													x
1558820_a_at	C18orf34											x			x
1558821_s_at	---				x		x
1558831_x_at	---		x
1558832_at	FLJ32224		x
1558837_a_at	---						x						x			x
1558839_at	MAPKBP1											x	x			x
1558841_at	SDCCAG10					x	x	x
1558842_at	---												x			x
1558844_at	LOC387790											x		x
1558847_at	---		x				x
1558848_at	NUDT22													x
1558849_at	LOC284276												x
1558852_at	---		x	x					x			x			x		x
1558856_at	DMRTA2	x			x
1558858_at	---			x									x			x
1558859_at	LOC222159		x
1558867_at	DSE						x
1558874_a_at	---			x
1558876_at	---					x
1558882_at	LOC401233					x									x
1558888_x_at	ZNF321															x
1558894_a_at	CCDC67		x		x							x			x	x
1558896_at	C1orf69	x
1558899_s_at	FLJ35946						x
1558900_at	---																x
1558905_at	---						x
1558906_a_at	---									x			x
1558914_at	PPPDE1			x
1558938_at	---							x						x			x
1558945_s_at	CACNA1A			x	x
1558947_at	---						x
1558953_s_at	CEP164						x
1558959_at	FAM126B						x
1558963_at	---						x
1558965_at	PHF21A						x
1558976_x_at	FAM100A										x
1558977_at	---										x			x
1558983_at	LRRC41		x		x	x		x
1558984_at	MAP3K11						x						x			x
1558995_at	ZNF547			x
1558999_x_at	LOC283922 /// PDPR						x
1559000_at	C10orf108								x	x			x
1559002_at	LOC340544	x					x
1559009_at	---						x					x
1559011_at	FLJ13773								x
1559020_a_at	---									x
1559021_at	---				x							x
1559023_a_at	KIAA0494		x	x	x
1559026_at	---								x		x
1559028_at	C21orf15						x
1559029_at	LOC286154							x						x			x
1559030_a_at	LOC286154						x
1559031_at	EXOSC10															x
1559034_at	SIRPB2						x
1559036_at	C4A /// C4B /// LOC100292046 /// LOC100294156								x	x
1559048_at	---												x			x
1559049_a_at	---	x					x
1559050_at	HCG27											x
1559061_at	LOC253962	x	x
1559062_at	---		x									x			x
1559063_at	---	x	x									x
1559067_a_at	---			x									x			x
1559069_at	---						x
1559072_a_at	ELFN2		x		x							x			x
1559079_at	LOC283486								x	x	x
1559093_at	FLJ30403		x	x	x
1559101_at	FYN		x		x			x						x
1559109_a_at	---											x
1559110_at	---											x			x
1559121_s_at	ARIH2															x
1559126_at	RRP12				x
1559132_at	TMEM80				x						x
1559134_a_at	---						x
1559139_at	NOC2L					x
1559140_at	FAM87A	x											x			x
1559141_s_at	FAM87A													x			x
1559144_x_at	LOC100130581											x		x
1559145_at	LOC386597		x
1559147_at	---			x
1559149_at	---							x						x			x
1559156_at	---					x	x	x
1559159_at	CEP68											x
1559167_x_at	MPV17L															x
1559172_at	---							x
1559174_at	RAB6A														x		x
1559194_a_at	CLEC4GP1						x
1559204_x_at	KRAS						x										x
1559205_s_at	---							x
1559206_at	PSEN1			x									x
1559208_at	ST7OT4													x			x
1559210_at	---		x	x	x												x
1559222_at	---						x
1559224_at	LCE1E						x						x			x
1559226_x_at	LCE1E			x			x						x			x
1559227_s_at	VHL															x
1559235_a_at	SOX30				x									x			x
1559240_at	---												x
1559249_at	ATXN1				x	x
1559256_at	MAGI1	x
1559257_a_at	MAGI1					x
1559258_a_at	CXorf61						x	x						x			x
1559261_a_at	PKD1L2		x	x			x
1559270_at	ZFHX4										x
1559272_at	EXOC3L								x
1559277_at	FLJ35700		x	x	x
1559278_at	---								x		x
1559284_at	---						x	x
1559291_at	NCRNA00032					x		x				x		x
1559293_x_at	NCRNA00032	x				x
1559302_at	KIAA1467				x
1559307_s_at	RBL1	x				x		x
1559309_at	MCFD2							x
1559311_at	FLJ40292					x
1559313_at	---				x		x
1559324_at	LOC220594												x			x
1559326_at	DIO3OS		x
1559333_at	---						x	x								x
1559340_at	C9orf148													x
1559341_at	---					x		x
1559342_a_at	SNRPN											x			x	x	x
1559347_at	---				x
1559350_at	---													x			x
1559352_a_at	LOC92659					x		x									x
1559353_at	---						x
1559354_a_at	---													x
1559372_at	---													x			x
1559376_at	C1orf203					x
1559382_at	C19orf42		x
1559401_a_at	---						x
1559403_at	---							x									x
1559404_a_at	---			x
1559406_at	ANKRD18A						x					x	x			x
1559412_at	C21orf34			x			x						x			x
1559419_at	CACNB2		x
1559427_at	MCF2L					x						x
1559429_a_at	C3orf43						x
1559432_at	CCBP2						x
1559437_at	---				x						x
1559439_s_at	C21orf58						x
1559443_s_at	LOC283888															x
1559444_at	---												x			x
1559450_at	---		x	x	x								x			x
1559458_at	---						x
1559461_at	---			x
1559462_at	---				x			x									x
1559467_at	---			x
1559470_at	D21S2088E		x				x						x			x
1559477_s_at	MEIS1	x	x	x		x				x			x			x
1559488_at	LOC257358						x
1559489_a_at	LOC257358												x			x
1559495_at	---				x									x			x
1559500_at	VPS8										x
1559501_at	---		x											x			x
1559503_a_at	LOC441666	x
1559507_at	LOC100130357						x
1559509_at	---						x
1559515_at	---		x
1559521_at	---													x
1559522_at	---	x
1559532_at	C3orf71												x
1559540_at	---		x	x
1559543_at	---											x			x		x
1559544_s_at	---											x
1559545_at	SNRPN			x
1559548_at	ACVR2B						x
1559559_at	C9orf79			x
1559575_a_at	AQP12A /// AQP12B							x
1559576_at	WDR78															x
1559578_at	---											x
1559583_at	CD276		x		x
1559584_a_at	C16orf54						x										x
1559586_at	LOC728868						x						x	x		x
1559591_s_at	CHDH	x
1559593_a_at	MED26						x
1559600_at	---						x						x			x
1559601_at	KIAA2018			x
1559606_at	GBP6				x									x			x
1559607_s_at	GBP6		x			x						x			x
1559611_at	TMEM75			x			x					x			x
1559614_at	FLJ38773														x
1559616_x_at	ZNF626						x						x			x
1559618_at	LOC100129447													x
1559622_at	---				x									x
1559624_at	STK32A					x		x
1559627_at	LOC285941		x
1559629_at	---						x						x
1559635_at	CASC4		x
1559642_a_at	---			x
1559646_a_at	NCRNA00184						x
1559654_s_at	LOC100289508 /// LOC100291387			x
1559655_at	---			x			x
1559664_at	---						x
[truncated: 23,187 more rows]
