# Supplementary material for: Gene Expression of Axon Growth Promoting Factors in the Deer Antler
Source: PLoS One. 2010 Dec 20;5(12):e15706. doi: 10.1371/journal.pone.0015706 (PMC3004953; doi:10.1371/journal.pone.0015706)
Supplement: Table S2 — Axon growth regulators identified by microarray analysis. The table includes all genes coding for membrane or extracellular proteins involved in neurite growth or regeneration processes that were expressed in the antler velvet or showing expression changes between velvet and other antler tissues (mesenchyme, pedicle skin and frontal skin) according to the microarray data. For each gene, the table details its symbol, name, presence or absence according to MAS5 algorithms and its expression changes in the different tissues with respect to velvet (+ indicates overexpression in the velvet respect to the tissue being compared, - indicates repression, while +/- indicates contradictory expression change values depending on the probeset considered). The last column indicates the array probesets from which the data were obtained. Genes written in bold type were selected for expression analyses using real time PCR. (XLS) [file pone.0015706.s002.xls]

## Sheet: SF2
Symbol	Name	Detection	Frontal	Mesenchyme	Pedicle	Affymetrix probeset code
BDNF	brain-derived neurotrophic factor		-		-	206382_s_at, 239367_at
NGFR	nerve growth factor receptor (TNFR superfamily, member 16)			-		205858_at
NTF3	neurotrophin 3		-			206706_at
NTRK2	neurotrophic tyrosine kinase, receptor, type 2		-	+	-	221795_at; 207152_at; 221796_at
NTRK3	neurotrophic tyrosine kinase, receptor, type 3		-	+	-	217377_x_at; 215025_at; 213960_at; 215115_x_at
MDK	midkine (neurite growth-promoting factor 2)	p	+		+	209035_at
PTN	pleiotrophin (heparin binding growth factor 8, neurite growth-promoting factor 1)	p		-		209465_x_at; 211737_x_at; 209466_x_at
BMP2	bone morphogenetic protein 2		-	-	-	205290_s_at, 205289_at
BMP4	bone morphogenetic protein 4		-	-	-	211518_s_at
CHRDL1	chordin-like 1	p	-		-	209763_at
TGFB1	transforming growth factor, beta 1	p	+	-		203085_s_at
TGFB2	transforming growth factor, beta 2	p		-		209908_s_at; 209909_s_at; 220406_at
FGF12	fibroblast growth factor 12	p	+/-		+/-	207501_s_at; 214589_at
FGF13	fibroblast growth factor 13	p	+	+	+	205110_s_at
FGF19	fibroblast growth factor 19		+	+	+	223761_at
FGF2	fibroblast growth factor 2 (basic)		-		-	204422_s_at; 204421_s_at
FGF5	fibroblast growth factor 5		-	-	+/-	210311_at; 210310_s_at; 208378_x_at
FRS2	fibroblast growth factor receptor substrate 2	p		+	+/-	226045_at; 238486_at; 221308_at
GDNF	glial cell derived neurotrophic factor				+	230090_at
GFRA3	GDNF family receptor alpha 3		+			229936_at
IGF1R	insulin-like growth factor 1 receptor	p	-	-	-	203627_at; 225330_at; 243358_at; 203628_at
CNTF ZFP91	ciliary neurotrophic factor /// zinc finger protein 91 homolog (mouse) /// ZFP91-CNTF		-	-	-	208597_at
SHH	Sonic hedgehog homolog (Drosophila)		+	-	+	236263_at; 207586_at
NRXN1	neurexin 1		+	-	-	209915_s_at; 228547_at; 209914_s_at; 216096_s_at
RELN	reelin		-		-	205923_at
KAL1	Kallmann syndrome 1 sequence			+		205206_at
EFNA5	ephrin-A5		-		-	207301_at
EFNB1	ephrin-B1	p			+	202711_at
EFNB2	ephrin-B2	p		+		202668_at
EFNB3	ephrin-B3			+	-	210883_x_at; 205031_at
EPHB1	EPH receptor B1		-	+	-	210753_s_at; 230425_at
EPHB3	EPH receptor B3		+	+	+	1438_at; 204600_at
DCC	Deleted in colorectal carcinoma				-	242653_at
DSCAM	Down syndrome cell adhesion molecule		-	+		211484_s_at
DSCAML1	Down syndrome cell adhesion molecule like 1	p	-	+		232059_at
NTN1	netrin 1	p				227816_at
NTNG1	netrin G1	p		-		206713_at; 236088_at
NTNG2	netrin G2		+			233072_at
CDK5	cyclin-dependent kinase 5				+	204247_s_at
CDK5R1	cyclin-dependent kinase 5, regulatory subunit 1 (p35)	p	-	-	-	204995_at
SEMA3A	sema domain, immunoglobulin domain (Ig), short basic domain, secreted, (semaphorin) 3A		-	-		206805_at; 244163_at
SEMA3B	sema domain, immunoglobulin domain (Ig), short basic domain, secreted, (semaphorin) 3B		+	+	+	203070_at
SEMA3D	sema domain, immunoglobulin domain (Ig), short basic domain, secreted, (semaphorin) 3D			-	-	215324_at
SEMA3E	sema domain, immunoglobulin domain (Ig), short basic domain, secreted, (semaphorin) 3E				-	206941_x_at
SEMA4F	sema domain, immunoglobulin domain (Ig), transmembrane domain (TM) and short cytoplasmic domain, (semaphorin) 4F		-	+	+	211157_at; 228660_x_at; 210124_x_at
SEMA6D	sema domain, transmembrane domain (TM), and cytoplasmic domain, (semaphorin) 6D	p			-	233801_s_at
NRP1	neuropilin 1			+		210510_s_at; 210615_at; 242677_at
PLXNB1	plexin B1		+	-	+	215668_s_at; 215807_s_at
ROBO1	roundabout, axon guidance receptor, homolog 1 (Drosophila)		+			213194_at
ROBO2	Roundabout, axon guidance receptor, homolog 2 (Drosophila)		+	-	+	240425_x_at; 226709_at
SLIT1	slit homolog 1 (Drosophila)		+	+/-	+/-	213601_at; 208221_s_at; 1557615_a_at
SLIT3	slit homolog 3 (Drosophila)				+/-	203813_s_at; 216216_at
RTN4	reticulon 4	p		+		211509_s_at; 210968_s_at; 214629_x_at
RTN4RL2	reticulon 4 receptor-like 2			+		229345_at
CDH4	cadherin 4, type 1, R-cadherin (retinal)		+	+	+	1563587_at, 206866_at, 220227_at
CELSR1	cadherin, EGF LAG seven-pass G-type receptor 1 (flamingo homolog, Drosophila)				-	41660_at
CELSR2	cadherin, EGF LAG seven-pass G-type receptor 2 (flamingo homolog, Drosophila)	p	-	+		36499_at
L1CAM	L1 cell adhesion molecule			+	-	204584_at
NRCAM	neuronal cell adhesion molecule			-		204105_s_at
CHL1	cell adhesion molecule with homology to L1CAM (close homolog of L1)				-	204591_at
LAMB1	laminin, beta 1	p	+	+/-	+	201505_at; 211651_s_at
TNR	tenascin R (restrictin, janusin)		-			1564897_at
AGRN	agrin		-			217419_x_at
ERBB2	v-erb-b2 erythroblastic leukemia viral oncogene homolog 2, neuro/glioblastoma derived oncogene homolog (avian)		+		-	216836_s_at; 210930_s_at
ERBB3	v-erb-b2 erythroblastic leukemia viral oncogene homolog 3 (avian)		-	-	-	1563253_s_at; 1563252_at; 226213_at
SERPINF1	serpin peptidase inhibitor, clade F (alpha-2 antiplasmin, pigment epithelium derived factor), member 1	p	+			202283_at
SERPINI1	serpin peptidase inhibitor, clade I (neuroserpin), member 1			+		205352_at
ALK	anaplastic lymphoma receptor tyrosine kinase		-		-	208212_s_at
CD9	CD9 molecule	p	-			233322_at
MAPT	microtubule-associated protein tau		-	+/-	-	203928_x_at; 225379_at; 203929_s_at; 206401_s_at
CCKAR	cholecystokinin A receptor			-		211174_s_at
ATP7A	ATPase, Cu++ transporting, alpha polypeptide (Menkes syndrome)	p	-	-	-	205198_s_at
BAIAP2	BAI1-associated protein 2			-		205294_at
CLU	clusterin		-	-		208791_at, 208792_s_at
CNTN2	contactin 2 (axonal)		+	+		206970_at
CSPG5	chondroitin sulfate proteoglycan 5 (neuroglycan C)			-	+	39966_at, 205344_at
FEZ1	fasciculation and elongation protein zeta 1 (zygin I)		+	+	+/-	205973_at; 203562_at
GAL	galanin prepropeptide	p	+			207466_at
GHSR	growth hormone secretagogue receptor		+			221360_s_at
GPI LOC100133951	glucose phosphate isomerase /// similar to Glucose phosphate isomerase	p	+	-	+	208308_s_at; 210848_at
GPRIN1	G protein regulated inducer of neurite outgrowth 1		-	+	+/-	229922_at; 227975_at
MDGA1	MAM domain containing glycosylphosphatidylinositol anchor 1			-	+/-	242757_at; 232237_at; 238543_x_at
METRN	meteorin, glial cell differentiation regulator		+	+/-		228419_at; 219051_x_at
PARD3	par-3 partitioning defective 3 homolog (C. elegans)		-	+/-	-	221526_x_at; 210094_s_at; 221280_s_at
PARD6B	par-6 partitioning defective 6 homolog beta (C. elegans)		-			214827_at
PGRMC1	Progesterone receptor membrane component 1	p	+		+	201120_s_at
RGMA	RGM domain family, member A	p	+	+	+	223468_s_at; 234406_at
RYK	RYK receptor-like tyrosine kinase	p	+	-	+	214172_x_at; 216976_s_at; 202853_s_at
SPON2	spondin 2, extracellular matrix protein			-		218638_s_at
UTP11L	UTP11-like, U3 small nucleolar ribonucleoprotein, (yeast)			-		218235_s_at
