# Supplementary material for: Gene Expression of Axon Growth Promoting Factors in the Deer Antler
Source: PLoS One. 2010 Dec 20;5(12):e15706. doi: 10.1371/journal.pone.0015706 (PMC3004953; doi:10.1371/journal.pone.0015706)
Supplement: Table S3 — Real time PCR results. Microsoft excel file detailing CT values for all samples and genes under study. (XLS) [file pone.0015706.s003.xls]

## Sheet: Hoja1
CT values
Not detected genes expressed in red type.
Values for endogenous controls are orientative and correspond to the average of different PCR microplates values.
Sample	Tissue	BDNF	CNTF	MTRN	NRCAM	L1CAM	MIDKINE	GAL	GPI	LAMB1	GDNF	BMP2	BMP4b	CDH4	FGF2	TGFb	ACTIN	GAPDH
F04	Frontal skin	33.4141	35.2923	31.7617	33.2513	32.596	30.8282	indet	28.4674	27.854	indet	30.0595	34.9981	indet	27.8966	30.8984	26.0305	24.7768
F05	Frontal skin	31.8594	35.0993	30.9602	32.4421	31.3858	30.3337	35.0703	27.2303	26.8121	indet	29.2078	35.6997	indet	27.2223	26.9687	24.9834	23.7696
F07	Frontal skin	31.8004	NA	30.0366	31.9781	29.9978	29.8965	NA	27.7818	29.9045	34.2413	33.0502	NA	indet	25.855	30.91	25.5813	27.6838
M04	Mesenchyme	34.8738	35.0713	28.9191	33.4648	36.3311	27.6699	34.1784	25.9433	25.3252	indet	27.0557	35.3527	indet	28.4239	25.386	23.0634	21.8631
M05	Mesenchyme	34.8424	36.4014	29.0615	34.9622	35.82	28.3044	37.9481	25.5515	25.0343	indet	26.5878	34.1709	indet	28.3359	25.552	22.8176	21.531
M06	Mesenchyme	34.1133	34.7324	29.7322	34.3741	35.5964	27.6491	37.7749	25.9247	25.2859	indet	28.3774	35.5674	indet	28.3195	28.189	22.7846	21.9397
M07	Mesenchyme	33.1855	NA	27.8711	33.0657	33.6757	27.4275	NA	25.7703	27.9087	33.7805	30.4657	NA	indet	25.8191	27.7037	22.9458	24.9377
M09	Mesenchyme	33.0154	NA	28.0308	32.86	33.3137	27.0948	NA	25.8021	27.5171	34.8689	30.4827	NA	indet	25.722	27.978	22.6766	24.9375
P06	Pedicle skin	32.3126	35.3621	31.8159	33.7517	31.6245	28.8657	34.1243	28.5399	27.1315	indet	31.6899	35.2961	indet	27.9821	29.7696	25.4665	24.2291
P07	Pedicle skin	33.2165	NA	29.921	32.4274	31.4638	27.8907	NA	28.7977	29.0852	34.3647	32.9362	NA	indet	25.7819	28.9053	25.5078	27.5444
V04	Velvet	32.6987	35.9571	30.5616	32.5704	33.5931	25.9596	36.5297	25.995	24.4455	indet	27.7135	35.6886	indet	27.9379	25.9328	22.6376	21.9801
V05	Velvet	32.7232	35.9522	30.5879	32.2708	35.1296	26.3456	35.5852	26.1437	25.0459	indet	28.9781	34.7752	indet	27.6787	26.5375	23.4504	22.5444
V06	Velvet	32.8389	35.398	31.0116	33.0703	33.6968	27.0248	35.6331	26.704	25.7388	indet	31.6158	35.8129	indet	27.8905	27.9544	24.0944	22.8231
V07	Velvet	32.0512	NA	29.7969	31.9481	32.3987	26.2794	NA	26.7489	28.292	34.4345	33.3421	NA	indet	25.7107	29.003	24.0718	26.6151
V09	Velvet	32.7347	NA	29.8234	32.1713	32.5037	26.2343	NA	26.829	27.8016	34.9698	32.6735	NA	indet	26.006	28.9655	23.8944	26.6529
